# Supplementary material for: Effect of CAD/CAM Guide Plate Combined With Socket-Shield Technique in Immediate Implantation of Anterior Teeth Aesthetic Area and Its Influence on Aesthetics
Source: Front Surg. 2022 Jan 25;8:833288. doi: 10.3389/fsurg.2021.833288 (PMC8821654; doi:10.3389/fsurg.2021.833288)
Supplement: Supplementary file 1 [file Data_Sheet_1.ZIP]

Archive with 12 entries (11 files):
- Original Figure/
- Original Figure/Figure 6a.jpg
- Original Figure/Figure6b.jpg
- Original Figure/Figure6c.jpg
- Original Figure/Figure6d.jpg
- Original Figure/Figure6e.jpg
- Original Figure/Figure6f.jpg
- Original Figure/Figure6g.jpg
- Original Figure/Figure6h.jpg
- Original Figure/Figure6i.jpg
- Original Figure/Figure6j.jpg
- Original Figure/Figure6k.jpg
